# Supplementary material for: Inflammation scores predict the survival of patients with hepatocellular carcinoma who were treated with transarterial chemoembolization and recombinant human type-5 adenovirus H101
Source: PLoS One. 2017 Mar 29;12(3):e0174769. doi: 10.1371/journal.pone.0174769 (PMC5371390; doi:10.1371/journal.pone.0174769)
Supplement: S1 File — (XLS) [file pone.0174769.s001.xls]

## Sheet: a-11.18-1
Gender	Age (yrs)	survival status	survival time(days)	WBC	Neutrophil count(×109/L)	Lymphocyte count (×109/L)	IBIL	CRP	PLT	ALT	AST	ALP	GGT	ALB	TBIL	AFP	NLR	PLR	Tumor diameter (mm)	Tumor number	TNM	BCLC	CLIP	PI	mGPS	PNI	HBV infection	HBV-DNA (IU/mL)	Antiviral therapy	Vascular invasion
1	58	1	141	7	4.2	1.6	11.3	5.48	229	42	126	133.5	249.1	37.7	16	34445	2.625	143.125	115	2	IIIB	C	4	0	0	60.32	1	2090000	1	1
1	69	1	114	4	3.1	0.6	13.5	7.9	84	58	94	139.9	411.4	37.6	27	442	5.16667	140	100	1	IIIB	C	4	0	0	22.56	0	0	0	1
1	65	1	60	5	4.1	0.7	8.9	7.54	209.2	68	116	120.2	306.4	41.7	15	19432	5.85714	298.857	111	2	IIIB	C	4	0	0	29.19	1	367000	1	1
1	61	1	148	8	6.1	1.3	7	27.07	278	18	130	89.5	78	36	11	37342	4.69231	213.846	112	2	IIIB	C	4	1	1	46.8	1	8110	1	1
1	55	1	52	8	4.8	1.6	11.4	42.64	158	67	56	142.4	148.5	39.7	21	50432	3	98.75	133	2	IIIB	C	4	1	1	63.52	1	0	0	1
1	42	1	92	7	5.3	1.1	12.2	21.35	158	46	48	240.4	235.9	36.2	20	121000	4.81818	143.636	228	2	IIIB	C	4	1	1	39.82	1	3770	0	1
1	52	1	80	5	3.4	1.1	12.9	15.38	204	69	137	298.3	576	41.5	24	42663	3.09091	185.455	96	2	IIIB	C	4	1	1	45.65	1	3840000	1	1
1	43	1	61	6	4	1.5	7.1	15.84	239	28	74	128.2	102.1	39.03	12	37327	2.66667	159.333	110	2	IIIB	C	4	1	1	58.545	1	1450	0	1
1	63	1	341	8	5.05	2.03	3.6	5.35	249.9	45	63	361.5	784.5	31.8	7	787	2.48768	123.103	126	1	IIIB	C	4	0	0	64.554	1	11900000	1	1
1	60	1	59	10	7.75	1.21	5.6	82.9	292.8	49	80	219.8	112	40.4	9	71887	6.40496	241.983	152	2	IIIB	C	4	1	1	48.884	1	335	0	1
1	65	1	109	8	5.4	1.3	11.2	58.8	133	47	63	117.6	97.8	34.2	18	6609	4.15385	102.308	117	2	IIIB	C	4	1	2	44.46	1	0	0	1
1	47	1	200	6	4.1	1.1	6.2	28.66	141	61	106	379.5	344.6	35.4	11	12886	3.72727	128.182	117	2	IIIB	C	4	1	1	38.94	1	18900	1	1
1	53	1	329	5	3.12	1.36	13	24.26	281	69	67	162.5	174.7	35.7	21	35126	2.29412	206.618	119	2	IIIB	C	4	1	1	48.552	1	3180000	0	1
1	44	1	234	6	3.6	1.9	8	40.56	202	106	210	183.4	275.8	33.5	18	67946	1.89474	106.316	137	2	IIIA	C	4	1	2	63.65	1	9730000	1	1
1	38	1	174	5	3.4	1.1	10.3	69.37	358	41	42	154.1	203	37.5	20	1958	3.09091	325.455	103	2	IIIA	C	4	1	1	41.25	1	8000000	0	1
1	40	0	636	11	8.4	1.8	11	71.96	281	29	114	169.4	472.5	37.9	16	19124	4.66667	156.111	162	2	IIIA	B	4	1	1	68.22	1	307000	1	1
1	42	1	62	5	3.9	1	9.8	11.92	117	56	86	217.3	400	42.1	19	96978	3.9	117	153	2	IIIA	C	4	1	1	42.1	1	4500000	1	1
1	64	1	143	7	4.07	1.81	13.4	23.27	220.8	40	138	134.3	172.3	37.7	24	121000	2.24862	121.989	113	2	IIIA	C	4	1	1	68.237	1	426000	0	1
1	64	1	63	8	6	1.5	7.7	30.75	315	33	87	162	376.8	40.6	13	121000	4	210	121	1	II	C	4	1	1	60.9	1	459	0	1
1	35	1	137	13	9.9	2.1	4.6	73.6	303.8	38	43	112.8	106.6	37.09	7	348	4.71429	144.667	130	2	IV	C	3	1	1	77.889	1	5380000	0	1
1	36	1	129	6	3.7	1.1	16.9	19.51	165	38	68	119.5	168.7	45.7	25	121000	3.36364	150	110	1	IV	C	3	1	1	50.27	1	1490000	0	0
1	59	1	286	9	5.74	2.26	10.7	45.67	231.9	40	69	258.8	373.7	38.6	21	8608	2.53982	102.611	70	2	IV	C	3	1	1	87.236	1	77100	1	1
1	50	1	191	8	6.04	1.52	4	17.15	332.4	98	90	387.9	418.2	35	7	121000	3.97368	218.684	67	2	IV	C	3	1	2	53.2	1	0	0	1
2	66	0	367	8	5.7	1.3	8.4	1.27	287	14	24	111.1	36.4	40.6	11	3	4.38462	220.769	100	2	IIIB	C	3	0	0	52.78	0	0	0	1
1	41	0	535	7	5.4	1.3	6.2	142.1	419	42	110	151.3	50.9	36.6	11	2594	4.15385	322.308	124	2	IIIB	C	3	1	1	47.58	1	0	0	1
1	50	1	142	6	4.5	1.3	4.5	11.16	128	36	43	185.7	534	35.9	11	11	3.46154	98.4615	60	2	IIIB	C	3	1	1	46.67	1	634	1	1
1	57	1	82	5	2.6	1.3	13.1	5.4	230	74	104	214.9	484.2	39.1	24	121000	2	176.923	85	2	IIIB	C	3	0	0	50.83	1	94200	0	1
1	60	1	628	4	2.8	1.1	10.6	24.48	158.6	57	77	1962.8	183.7	36.1	18	7	2.54546	144.182	142	2	IIIB	C	3	1	1	39.71	1	13100	0	1
1	27	1	65	7	5.3	1.2	9.9	100.83	273	45	54	104.4	75	43.7	17	121000	4.41667	227.5	125	1	IIIB	C	3	1	1	52.44	1	16500	1	1
2	58	1	492	10	7.4	1.41	6.2	8.9	194.5	228	187	878.4	762.2	47.6	11	4	5.24823	137.943	132	2	IIIB	C	3	0	0	67.116	1	0	0	1
1	33	1	21	8	5.1	1.5	6.8	36.89	168	22	113	94.5	66.7	41.9	12	19	3.4	112	220	2	IIIB	C	3	1	1	62.85	1	273000000	1	1
1	60	1	250	7	4.4	1.6	4.9	15.91	327	24	52	140.4	270.9	35.2	7	3	2.75	204.375	136	2	IIIB	C	3	1	1	56.32	1	74600	0	1
1	59	1	30	6	4.78	0.51	7.8	95.95	179.2	18	42	83.8	115.2	32.4	14	42	9.37255	351.373	126	2	IIIB	C	3	1	2	16.524	1	0	0	1
1	50	1	213	8	6.07	1.5	9.5	77.69	286	74	149	115	86	36	17	3	4.04667	190.667	124	2	IIIB	C	3	1	1	54	1	365	0	1
1	53	1	28	5	3.59	0.82	10.6	11.65	131	26	41	81.2	29.5	41.9	18	6523	4.37805	159.756	83	2	IIIB	C	3	1	1	34.358	1	59000	0	1
2	60	1	212	8	5.1	1.9	5	60.67	298	43	49	184.7	174.5	40	7	3610	2.68421	156.842	76	2	IIIB	C	3	1	1	76	1	3610	0	1
1	46	0	1111	8	5.5	1.6	14	8.9	260	40	119	90.9	167.7	42	22	6	3.4375	162.5	132	1	IIIB	C	3	0	0	67.2	1	385000	0	1
1	53	1	384	7	5.2	1.3	10	82.83	132	43	48	133.7	189.6	37	16	52	4	101.538	126	2	IIIB	C	3	1	1	48.1	1	572000	0	1
1	46	1	205	12	9.7	1.1	9.1	92.7	220	40	137	208.6	176.3	28.7	20	9	8.81818	200	155	2	IIIB	C	3	2	2	31.57	1	1300000	1	1
1	43	1	178	8	4.6	2.3	14.2	12.28	349.6	57	279	274.1	120.7	41	21	4667	2	152	157	2	IIIA	B	3	1	1	94.3	1	138000	0	0
2	52	1	270	5	2.8	1.5	6.5	4.15	212	30	44	112.9	63.2	42.7	10	85521	1.86667	141.333	94	2	IIIA	B	3	0	0	64.05	1	329000	1	0
1	46	1	132	7	4.6	1.7	4.6	42.26	288	65	114	221.6	197.7	38.1	10	121000	2.70588	169.412	92	2	IIIA	C	3	1	1	64.77	1	13500000	1	1
1	51	0	434	7	5.3	1	10.4	40.4	180	188	242	604	874	31.9	36	121000	5.3	180	99	2	IIIA	B	3	1	2	31.9	1	1110000	1	0
1	54	1	158	8	5.6	1.1	8.3	19.9	179	97	69	129.4	109.1	42.4	12	1671	5.09091	162.727	107	2	IIIA	B	3	1	1	46.64	1	1860	1	0
1	37	0	727	5	3.2	1.5	10.2	9.35	176.1	23	68	105.2	100.5	44.4	16	121000	2.13333	117.4	138	2	IIIA	B	3	0	0	66.6	1	127	0	0
1	60	1	180	7	4.7	1.5	9.3	73.23	130	17	53	101.1	114.2	28.7	16	15050	3.13333	86.6667	143	2	IIIB	C	4	1	2	43.05	1	2200000	1	1
1	30	1	265	7	4.5	1.7	15.1	41.96	181	60	114	226.4	125.85	43	22	84252	2.64706	106.471	110	2	IIIA	B	3	1	1	73.1	1	17300000	1	0
1	38	1	167	8	6.7	0.9	12.4	269.43	235	60	62	160.4	240.9	37.8	26	24	7.44444	261.111	103	2	IIIA	C	3	1	1	34.02	1	10500000	0	1
1	59	1	277	7	4.2	1.9	9.7	3.18	288.7	75	86	190	433.5	43.1	20	530	2.21053	151.947	185	2	IIIA	B	3	0	0	81.89	1	832000	1	0
1	33	1	121	6	3.43	1.83	4.5	4.53	283.7	110	89	213.6	293.6	48.1	8	121000	1.87432	155.027	120	2	IIIA	B	3	0	0	88.023	1	0	0	0
1	30	1	118	6	4.2	1.3	20.9	42.91	118	145	168	321.4	605.4	41.1	41	730	3.23077	90.7692	95	2	IIIB	C	4	1	1	53.43	1	1580000	1	1
1	58	1	91	6	4.55	0.68	7.2	15.07	262	113	140	126.3	144.5	33.6	16	15862	6.69118	385.294	152	2	IIIA	B	3	1	2	22.848	1	0	0	0
1	52	1	767	6	3.96	1.71	11	8.14	209	28	38	110.8	262.5	37.7	18	48505	2.31579	122.222	126	2	IIIA	B	3	0	0	64.467	1	0	0	0
1	75	1	1010	8	4.54	1.85	7.6	94.08	354	22	72	99.3	68.4	32.8	13	10	2.45405	191.351	110	2	IIIA	C	3	1	2	60.68	1	45300	0	1
1	49	0	1142	9	7.71	0.81	22.7	77.74	193	62	60	95.9	169.5	37.2	47	120000	9.51852	238.272	114	2	IIIA	B	3	1	1	30.132	1	2740000	0	0
1	64	1	322	8	6.54	0.83	9.6	122.19	300	48	88	174.4	287.1	31.6	38	27117	7.87952	361.446	103	2	IIIA	B	3	1	2	26.228	1	0	0	0
1	37	0	1091	8	5.28	1.39	12.4	42.34	205	40	92	93.3	52.5	37.2	18	120000	3.79856	147.482	148	2	IIIA	B	3	1	1	51.708	1	273000	0	0
1	43	1	238	9	6	1.9	8.2	15.52	245	47	114	93.7	12.2	45.7	13	2971	3.15789	128.947	130	2	IIIA	B	3	1	1	86.83	1	1110000	1	0
1	55	0	381	6	3.9	1.3	7.8	132.09	138	45	48	122.7	75.9	36	14	541	3	106.154	38	2	II	C	3	1	1	46.8	1	16300	1	1
1	42	1	693	10	6.35	2.55	4.2	4.95	364	62	65	74.3	155.9	45.4	8	12	2.4902	142.745	100	1	II	C	3	0	0	115.77	1	0	0	1
1	52	0	406	6	4.3	0.8	11	13.92	228.3	32	30	224.6	160.1	44.1	14	1766	5.375	285.375	113	1	I	A2	3	1	1	35.28	1	85300	1	0
1	55	1	568	6	3.9	1.4	16.8	7.16	166.9	49	57	118.6	220	45.6	22	121000	2.78571	119.214	120	1	I	A1	3	0	0	63.84	1	5600	0	0
1	45	0	718	6	3.6	1.7	3.4	43.46	314	40	59	443.6	41.3	32.6	6	13959	2.11765	184.706	146	1	I	A1	3	1	2	55.42	1	319000	0	0
1	63	0	628	7	3.9	2.1	10.8	4.14	236	11	54	132.5	178.4	44.9	17	121000	1.85714	112.381	148	1	I	A1	3	0	0	94.29	1	1080	1	0
1	56	1	105	8	5.53	1.48	9.7	45.69	288.2	48	71	122.4	392.9	38.7	15	26453	3.73649	194.73	131	1	I	A1	3	1	1	57.276	1	4320	0	0
1	57	1	234	6	4.1	1.2	14.1	28.62	208	25	81	101	117.8	41.1	18	121000	3.41667	173.333	186	1	I	A1	3	1	1	49.32	1	0	0	0
2	39	1	148	7	4.73	1.33	9.8	20.43	321	41	75	95.4	84	38.1	16	1645	3.55639	241.353	115	1	I	A1	3	1	1	50.673	1	6630	0	0
1	40	0	1098	12	7.98	2.89	11	21.16	455	53	49	123.4	197	40.2	18	12085	2.76125	157.439	140	1	I	A1	3	1	1	116.178	1	257000	0	0
1	56	1	480	5	3	1.1	7.4	15.03	168.1	88	123	200.6	178	35.8	13	659	2.72727	152.818	140	1	I	A1	3	1	1	39.38	1	16000000	1	0
1	47	1	119	10	6.5	2.1	4	23.4	240	190	171	247.8	408.4	36.4	9	331	3.09524	114.286	88	2	IIIB	C	2	1	1	76.44	1	4090000	1	1
1	37	1	312	4	2.9	0.9	9.5	7.76	101.1	136	196	702.9	278.8	40.8	19	7	3.22222	112.333	59	2	IIIB	C	2	0	0	36.72	1	4240	1	1
1	55	1	18	7	5.5	0.8	12.7	10.37	151	62	80	100.7	339.2	45.6	21	50	6.875	188.75	59	2	IIIB	C	2	1	1	36.48	1	785000	1	1
1	53	1	130	10	5.8	3	10.3	61.26	301.3	43	119	123.6	133.4	37.9	17	93	1.93333	100.433	62	2	IIIB	C	2	1	1	113.7	1	102000	1	1
2	50	1	414	4	2.6	1	5.4	1.37	214.3	23	26	70.7	35.7	41.5	8	238	2.6	214.3	42	2	IIIB	C	2	0	0	41.5	1	41.6	0	1
1	66	1	210	5	3.3	1.4	4.8	5.99	157	28	39	106	180.2	40.7	8	20	2.35714	112.143	71	2	IIIB	C	2	0	0	56.98	1	82700	1	1
1	57	1	103	6	4.23	0.9	12.1	9.31	194.2	72	328	189.3	262.3	35.5	20	30	4.7	215.778	160	1	IIIB	C	2	0	0	31.95	1	0	0	1
1	45	1	537	5	3.62	1.31	10.3	31.98	170	60	70	42.9	260.3	42.4	16	10116	2.76336	129.771	65	1	IIIB	C	2	1	1	55.544	1	88900	1	1
2	72	1	92	7	4.4	1.8	5	41.37	235	39	46	143.1	207.5	37.9	8	3	2.44444	130.556	78	2	IIIB	C	2	1	1	68.22	1	0	0	1
1	48	1	309	5	1.3	0.3	8.3	63.2	202	669	871	423	189.4	34.3	16	7	4.33333	673.333	99	2	IIIA	B	2	1	2	10.29	1	291000	1	0
1	54	1	237	7	5.7	1	9.5	56.54	199.9	34	22	118.9	113	38.2	16	98	5.7	199.9	56	2	IIIA	B	2	1	1	38.2	1	0	0	0
1	41	1	161	9	6.5	1.3	8.1	7.15	123	69	94	163.7	477	42.2	14	59	5	94.6154	96	2	IIIB	C	3	0	0	54.86	1	0	0	1
1	67	0	402	6	3.7	1.2	9.7	34.06	156.8	29	35	113.5	83.1	37.3	17	3	3.08333	130.667	75	2	IIIA	B	2	1	1	44.76	1	309000	0	0
1	44	0	548	8	4.4	2.1	7.9	20.15	232	91	50	117.9	97.2	42.8	12	17	2.09524	110.476	94	2	IIIA	B	2	1	1	89.88	1	13900000	1	0
1	63	1	107	5	3.2	1	5.9	10.45	278.7	70	53	262.1	86.2	39.1	13	164	3.2	278.7	146	2	IIIA	B	2	1	1	39.1	1	1590000	1	0
1	59	1	299	7	4.4	2.1	8.5	8.1	490	37	72	135.2	109.7	39.5	16	22	2.09524	233.333	152	2	IIIA	B	2	0	0	82.95	1	116000	1	0
1	50	0	384	6	3.1	2	5.9	5.63	220	52	96	265.6	290.9	38.5	11	177	1.55	110	108	2	IIIB	C	3	0	0	77	1	649	1	1
1	64	1	290	9	6.1	1.9	15.8	16.6	120.7	30	60	156.4	203.4	42.7	25	31	3.21053	63.5263	105	2	IIIB	C	3	1	1	81.13	1	0	1	1
1	49	0	399	5	3.7	0.9	22	4.77	212	29	23	83.7	70.7	43.6	30	1529	4.11111	235.556	56	2	IIIA	B	2	0	0	39.24	1	33000	1	0
1	68	1	429	6	3.9	1.1	11.4	25.73	244.7	50	50	97.9	198.1	40.8	22	1	3.54546	222.455	148	2	IIIA	B	2	1	1	44.88	1	840	0	0
1	65	1	46	9	6.4	1.4	13.9	21.44	135.1	53	83	238.2	352.9	37.6	26	41	4.57143	96.5	108	2	IIIA	B	2	1	1	52.64	1	37700000	1	0
1	73	1	36	9	6.5	2.1	6.9	46.51	208	128	88	223.9	204.2	42.2	11	446	3.09524	99.0476	70	2	IIIA	B	2	1	1	88.62	1	898000	1	0
1	58	1	58	10	6.4	1.7	10.5	49.99	288.7	36	145	161	162	33.7	18	121000	3.76471	169.824	80	2	IIIA	B	2	1	2	57.29	1	344000	0	0
1	51	0	819	9	6.5	1.5	14.1	24.57	232	198	198	405.6	1128.3	38.6	24	393	4.33333	154.667	175	2	IIIA	B	2	1	1	57.9	1	283	0	0
1	41	1	185	11	8.4	1.7	4.9	41.58	370	57	101	110.4	115.1	36.5	11	13	4.94118	217.647	160	2	IIIA	B	2	1	1	62.05	1	24900	1	0
1	63	1	228	8	5.4	1.6	4.7	19.2	124.6	8	29	373.3	512.1	41	8	105	3.375	77.875	108	2	IIIB	C	3	1	1	65.6	0	0	0	1
1	65	1	415	8	5.35	2.14	6.1	10.08	206.2	37	45	110.8	167.6	44.7	10	4	2.5	96.3551	90	2	IIIA	C	2	1	1	95.658	1	0	0	1
1	63	1	390	6	3.4	1.8	3.3	11.74	344	174	74	309.9	193.6	35.9	7	176	1.88889	191.111	108	2	IIIA	B	2	1	1	64.62	1	2330	1	0
1	55	1	222	5	2.8	1.4	12.2	5.61	124	65	77	134.5	164.3	32.5	20	80	2	88.5714	106	2	IIIB	C	3	0	0	45.5	1	137000	0	1
2	61	1	687	4	2.11	1.19	10.3	2.78	74.4	70	84	101.9	80.6	32.2	17	1905	1.77311	62.521	42	2	IIIB	C	3	0	0	38.318	1	8280	1	1
1	73	1	306	4	2.71	0.97	12	5.9	93.7	81	86	202.8	406.1	32.6	26	5315	2.79381	96.5979	70	2	IIIA	B	2	0	0	31.622	1	74200	0	0
1	59	0	476	6	3.75	1.44	6.7	8.51	67.5	30	43	104.9	70.2	35.8	14	18	2.60417	46.875	97	2	IIIB	C	3	0	0	51.552	1	13200	0	1
1	55	1	186	6	4.72	1.11	7.4	23.84	219.6	30	87	153.8	51.4	32.8	10	56	4.25225	197.838	137	2	IIIA	B	2	1	2	36.408	1	6950	0	0
1	58	1	175	6	3.7	1.4	10.8	1.87	238	114	67	79.8	245.3	39.1	20	11	2.64286	170	120	2	IIIA	B	2	0	0	54.74	1	1930000	0	0
1	68	1	453	6	5	1.1	5.8	27.07	132	11	22	159.1	155.6	33.8	10	4	4.54545	120	108	2	IIIA	B	2	1	2	37.18	1	0	0	0
1	41	1	1096	6	3.1	2.4	5.7	4.61	263	54	80	180.7	78.7	43.5	9	3000	1.29167	109.583	117	1	IIIB	C	3	0	0	104.4	1	4460	0	1
1	52	1	152	5	3.47	1.21	4.7	49.08	209	34	58	135.9	226	40.6	9	2	2.86777	172.727	130	2	IIIA	B	2	1	1	49.126	1	6250	0	0
1	56	1	481	6	3.95	1.51	13.2	2.6	296	39	50	84.2	93.8	40.5	21	120000	2.61589	196.026	66	2	IIIA	B	2	0	0	61.155	1	0	0	0
1	70	1	251	7	4.7	1.3	9.7	4.88	147	118	126	73.7	69.1	47.5	14	18218	3.61538	113.077	67	2	IIIA	B	2	0	0	61.75	1	0	0	1
1	63	1	449	8	5.9	1.8	14.5	51.07	182	323	223	392	1433.2	41.8	67	1	3.27778	101.111	87	2	IIIA	B	2	1	1	75.24	1	0	0	0
1	54	1	67	4	2.3	1	31.4	2.89	81	69	94	102.5	117.7	33.2	45	121000	2.3	81	95	2	IIIB	C	3	0	0	33.2	1	4690000	1	1
1	56	1	839	6	3.4	1.4	7	3.37	136	50	57	172.3	653	40.6	11	16452	2.42857	97.1429	68	2	IIIA	B	2	0	0	56.84	1	2750	0	0
1	53	1	74	8	6	1.9	10.3	19.04	154	50	87	160.6	256.7	40.6	25	28993	3.15789	81.0526	87	2	IIIB	C	3	1	1	77.14	1	88600000	0	1
2	60	1	619	5	2.8	1.4	6	2.6	177	32	29	76.9	77.3	34.4	9	69027	2	126.429	79	2	IIIA	B	2	0	0	48.16	1	16600000	0	0
1	63	1	267	10	6	2.9	9.6	10.41	176	47	52	85.2	201.9	38	13	30157	2.06897	60.6897	112	2	IIIA	B	3	1	1	110.2	1	322000	1	0
1	52	1	123	10	5.2	2.9	15.9	4	204	51	78	179	232.6	43.2	23	121000	1.7931	70.3448	110	2	IIIA	B	3	0	0	125.28	1	662000	1	0
1	32	1	222	7	4.1	1.9	5	3.36	148	47	48	125.6	123.5	47	9	9075	2.15789	77.8947	90	2	IIIA	B	3	0	0	89.3	1	1590	0	0
1	26	0	505	5	2.7	2	14	2.58	277	78	241	274.5	332.1	48.7	19	104	1.35	138.5	138	2	IIIA	C	3	0	0	97.4	1	6010	1	1
1	43	0	434	7	3.5	2.6	6.6	5.91	213	103	186	180.8	254	40.8	11	35673	1.34615	81.9231	132	2	IIIB	C	4	0	0	106.08	1	0	1	1
1	52	0	687	6	3.3	2.2	6.7	5.23	160.8	74	46	120.1	128.6	44.3	10	5043	1.5	73.0909	108	2	IIIB	C	4	0	0	97.46	1	511000	1	1
2	50	1	395	6	4.2	1.2	5.3	18.19	275	27	68	163.3	45	38.2	9	4439	3.5	229.167	46	2	II	B	2	1	1	45.84	1	1830000	0	0
1	68	0	882	6	3.8	1.6	8.2	1.46	104.5	62	54	133.3	184.6	41.2	14	458	2.375	65.3125	97	2	IIIA	B	3	0	0	65.92	1	25100	1	0
1	41	1	187	3	1.64	0.97	14.1	2.51	49.5	58	114	147.9	332.6	40.6	26	93636	1.69072	51.0309	164	2	IIIB	C	4	0	0	39.382	1	580	0	1
1	38	1	523	4	2.07	1.24	7.8	66.81	298.4	40	41	119.3	131.7	43.8	14	2886	1.66935	240.645	128	2	IIIA	B	3	1	1	54.312	1	2620000	0	0
1	53	1	176	8	4.89	2.2	7.8	4.09	139.6	72	77	90	499.5	48.9	14	121000	2.22273	63.4545	80	2	IIIA	C	3	0	0	107.58	0	0	0	1
1	53	1	128	5	2.8	1.3	7.4	14.17	79	34	71	142.4	229.5	40.3	14	7717	2.15385	60.7692	90	2	IIIA	C	3	1	1	52.39	1	28500	0	1
1	39	1	257	7	4.43	1.6	13.3	18.03	149.9	40	69	136.2	140	51.6	20	416	2.76875	93.6875	89	2	IIIA	C	3	1	1	82.56	1	4320000	1	1
1	29	0	747	7	4.8	1.7	9	5.5	199	46	42	131.5	141.3	44.5	12	1992	2.82353	117.059	35	2	II	B	2	0	0	75.65	1	17500000	1	0
1	54	1	159	9	5.76	2.14	19.8	9.25	131.2	59	91	100	439.1	42.9	28	121000	2.69159	61.3084	100	2	IIIA	B	3	0	0	91.806	1	341000	0	0
1	50	0	747	12	8.5	1.8	10.1	2.64	378.7	88	99	77.8	162.9	43.4	16	7	4.72222	210.389	157	1	I	A1	2	0	0	78.12	1	1160000	0	0
1	60	0	738	7	4.4	1.6	9	1.35	270	56	77	89.4	113.5	43.2	15	271	2.75	168.75	150	1	I	A1	2	0	0	69.12	1	0	0	0
1	64	0	752	9	6.8	1.2	7.6	1.95	136.5	25	27	135.3	54.1	44	13	2	5.66667	113.75	113	1	I	A1	2	0	0	52.8	1	1730	0	0
1	36	1	59	5	2.5	1.6	21.2	24.57	110	68	202	126.1	300	37.3	32	121000	1.5625	68.75	170	2	IIIA	B	4	1	1	59.68	1	75400000	1	1
1	61	0	941	5	3.6	1.4	5.9	3.18	248	127	115	129.7	161.1	39.9	13	3	2.57143	177.143	139	1	I	A1	2	0	0	55.86	1	410	1	0
1	42	0	1421	6	3.57	1.4	10.2	24.68	180	46	76	222.9	226.7	38.7	17	312	2.55	128.571	110	1	I	A1	2	1	1	54.18	1	435	0	0
1	70	1	225	6	3.15	2.22	8.5	0.99	214	46	97	49.8	92.2	47.6	13	38824	1.41892	96.3964	122	1	I	A1	3	0	0	105.672	1	0	0	0
1	42	1	440	5	2.89	1.92	7.2	10.44	211	40	105	112.5	289.9	35.6	11	626	1.50521	109.896	114	1	I	A1	3	1	1	68.352	1	8350	0	0
1	64	1	282	5	3.3	1.5	14.6	17.46	135	46	78	167.7	79.1	32.1	25	26	2.2	90	104	1	IV	C	2	1	2	48.15	0	0	0	0
1	68	0	536	7	4.5	1.8	6.3	0.77	174	64	39	119	168.8	39.7	10	5	2.5	96.6667	49	2	IIIA	B	1	0	0	71.46	1	2620	1	0
1	60	1	358	5	3	1.4	4.4	5.95	134	41	61	119.3	219.2	43.4	7	107	2.14286	95.7143	77	2	IIIA	B	1	0	0	60.76	1	146000	1	0
1	72	1	87	8	7.6	0.2	12.5	33.61	124	86	60	93.1	115.3	44.5	22	43	38	620	71	2	IIIA	B	1	1	1	8.9	1	0	1	0
1	48	1	267	10	7.2	1.6	7.6	10.14	221.4	60	30	108.3	272.2	44.1	12	4	4.5	138.375	68	2	IIIA	B	1	1	1	70.56	0	0	0	0
1	71	0	905	7	4.8	1.3	9.6	9.2	133.8	65	51	124.9	251	39.7	16	186	3.69231	102.923	68	2	IIIA	B	1	0	0	51.61	1	57.3	0	0
2	58	1	272	5	2.7	1.5	10.9	1.17	151	39	56	62.8	42.7	43.9	16	239	1.8	100.667	61	2	IIIA	B	1	0	0	65.85	1	853000	0	0
1	41	1	293	9	6.44	1.22	8.8	23.4	291.4	38	40	79	100.6	45.3	13	10	5.27869	238.852	67	2	IIIA	B	1	1	1	55.266	1	187000	0	0
1	51	1	212	10	6.56	2.02	7.2	55.59	278.1	101	83	476.2	497.2	42.1	13	27	3.24752	137.673	73	2	IIIA	B	1	1	1	85.042	1	496000	0	0
1	43	1	115	8	4.9	1.6	11	7.18	191	40	38	84.8	103.7	45.2	17	114	3.0625	119.375	81	2	IIIA	B	1	0	0	72.32	1	79.4	0	0
1	48	0	814	6	4.7	1.3	7.8	1.48	103	62	46	162.9	266.6	44.5	14	9	3.61538	79.2308	36	2	IIIB	C	2	0	0	57.85	1	41.07	0	1
1	77	0	405	7	3.9	2.5	3.8	9.14	353.1	12	16	79.3	120.4	37.2	7	5	1.56	141.24	125	2	IIIA	B	2	0	0	93	1	0	1	0
1	67	0	678	6	3.6	1.5	11.1	1.75	218	26	28	101.9	48.1	43.7	16	5	2.4	145.333	32	2	II	B	1	0	0	65.55	1	0	0	0
1	64	1	585	8	4.6	2.1	11.5	5.16	97.2	21	28	93.4	44.2	42.5	16	44	2.19048	46.2857	65	2	IIIA	C	2	0	0	89.25	1	0	0	1
1	43	0	455	6	4	1.3	12.4	4.94	133	60	58	116.7	142.3	45.6	17	247	3.07692	102.308	37	2	II	B	1	0	0	59.28	1	1890000	0	0
1	41	0	776	4	2.4	1.8	6	1.02	180	30	37	70.1	66.5	41.3	10	364	1.33333	100	115	2	IIIA	B	2	0	0	74.34	1	1290	0	0
1	63	0	752	6	4.3	1.2	7.9	7.91	212	18	24	105.4	154.7	45.6	12	99	3.58333	176.667	46	2	II	B	1	0	0	54.72	1	0	0	0
1	41	1	159	7	4.6	1.7	10.5	8.64	116.1	105	97	139.8	243.2	40.1	16	76586	2.70588	68.2941	88	2	IIIA	B	2	0	0	68.17	1	74700000	1	0
1	49	0	606	7	5.1	1.4	11	0.36	251	11	23	71.4	33	45.6	17	4	3.64286	179.286	35	2	II	B	1	0	0	63.84	1	0	0	0
1	65	1	388	6	3.4	2	7.6	5.85	191	103	82	77.3	53.2	43.3	14	113	1.7	95.5	97	2	IIIA	B	2	0	0	86.6	1	0	0	0
1	70	0	391	4	2.95	1.18	11.9	4.03	125	40	41	112.2	92.2	39.4	17	125	2.5	105.932	43	1	II	C	1	0	0	46.492	1	0	1	1
1	41	1	968	8	4.49	2.37	11.9	6.64	210.7	65	49	268.8	228.4	43.8	17	4	1.89451	88.903	104	2	IIIA	B	2	0	0	103.806	1	3270000	0	0
1	61	0	517	5	2.9	1.2	15.4	0.82	101	39	37	75.4	40.7	41.4	23	10	2.41667	84.1667	24	2	II	A4	2	0	0	49.68	1	1240000	1	0
1	24	1	425	4	1.6	1.7	10.9	2.26	72.5	35	43	143.2	103	47.2	18	28513	0.941176	42.6471	88	2	IIIA	C	3	0	0	80.24	1	1700	1	1
1	55	0	699	7	3.9	2.2	9.5	5.44	224.7	48	36	71.5	25.5	42.6	14	6	1.77273	102.136	93	1	I	A1	1	0	0	93.72	1	254	0	0
1	55	0	635	9	5.8	2.2	7	0.91	197.8	69	34	51.7	57.4	42.4	10	445	2.63636	89.9091	24	2	II	A4	2	0	0	93.28	1	297	1	0
1	41	0	477	6	2.6	1.8	6.2	5.1	147.4	73	105	349	553.2	41.5	11	1500	1.44444	81.8889	125	2	IIIA	B	3	0	0	74.7	1	578	0	0
1	41	1	305	6	2.8	2.1	11.8	1.36	184	173	168	72.6	319.5	44.1	19	8875	1.33333	87.619	100	2	IIIA	B	3	0	0	92.61	1	1220000	0	0
1	61	1	280	5	3.68	1.24	14	9.37	137.9	51	65	123.6	84.9	52.9	20	3128	2.96774	111.21	88	1	I	A1	1	0	0	65.596	1	0	0	0
2	61	1	147	6	3.59	2.23	5.8	23.89	206.2	25	64	149.9	72.3	39.8	9	121000	1.60987	92.4664	151	2	IIIA	B	3	1	1	88.754	1	0	0	0
1	43	0	732	7	4.4	2	6.3	2.38	130	64	37	67.1	87.7	41.7	11	68	2.2	65	34	2	II	C	2	0	0	83.4	1	17600	1	1
1	57	1	89	5	2.3	1.7	9.3	8.02	104	52	80	93.4	241.1	32	15	1853	1.35294	61.1765	93	2	IIIA	B	3	0	0	54.4	1	3010000	1	0
2	38	0	805	8	4.4	2.7	5.5	0.47	321.6	101	61	63	29.5	48.9	9	4	1.62963	119.111	104	1	I	A1	2	0	0	132.03	1	259	0	0
1	52	0	418	7	3.1	2.5	6.3	7.44	114	63	66	210.8	260.1	42.6	11	12	1.24	45.6	58	2	IIIB	C	2	0	0	106.5	1	18300000	0	1
1	44	0	439	5	2.9	1.8	6.6	2.87	165.9	67	46	96.2	100.2	42.2	10	20456	1.61111	92.1667	71	2	IIIB	C	2	0	0	75.96	1	821000	1	1
1	74	1	315	8	4.9	2.4	11.9	63.94	162.3	53	70	177.9	74.5	31.3	21	231	2.04167	67.625	62	2	IIIA	B	1	1	2	75.12	1	171000	1	0
1	63	0	687	7	4.2	2.4	5.5	19.27	342	24	33	132.4	140.1	35.9	13	6	1.75	142.5	79	2	IIIA	B	1	1	1	86.16	1	4440	0	0
1	47	0	802	6	3.1	2	11.2	1.07	145	47	68	103.5	192.6	47.5	16	28	1.55	72.5	78	2	IIIB	C	2	0	0	95	1	277	0	1
1	27	1	364	7	4.12	2.3	11.7	4.11	215.5	44	33	112.9	55.7	40.5	18	154	1.7913	93.6957	69	2	IIIA	B	1	0	0	93.15	1	5380	0	0
1	47	0	1274	5	2.72	1.69	11.5	0.54	246.7	59	42	23.4	64.2	47.1	16	11	1.60947	145.976	50	2	IIIA	B	1	0	0	79.599	1	1700000	1	0
1	46	0	1230	5	3	1.3	7.5	19.41	123	72	57	161.2	242	37.7	12	35	2.30769	94.6154	70	2	IIIA	B	1	1	1	49.01	1	5470000	1	0
1	55	1	548	7	3.8	2.1	10	1.34	125	34	39	81.2	56.9	44.7	15	229	1.80952	59.5238	53	2	IIIA	B	1	0	0	93.87	1	52400	1	0
1	44	1	797	7	3.7	2.2	3	16.78	376	76	38	123.5	73.6	37	6	8	1.68182	170.909	87	2	IIIA	B	1	1	1	81.4	1	25100	0	0
2	39	0	1652	11	7.1	2.9	3.6	0.8	252	10	10	27.4	21.8	41.3	6	2	2.44828	86.8966	75	2	IIIA	B	1	0	0	119.77	1	0	0	0
1	42	0	418	4	1.7	1.6	23.6	0.56	179	34	28	74.5	18.3	49.2	32	232	1.0625	111.875	30	2	II	A4	1	0	0	78.72	1	0	0	0
1	66	0	460	5	3.5	1.3	9.2	2.53	163	27	25	60	83.2	38.9	14	82	2.69231	125.385	36	1	I	A1	0	0	0	50.57	1	255000	1	0
1	56	0	638	8	6.9	0.6	3.2	3.48	112	35	23	92.8	157.1	49.2	6	35	11.5	186.667	67	1	I	A1	0	0	0	29.52	1	501	1	0
1	56	0	725	4	2.9	0.7	18.6	32.91	42	88	67	199.6	94.3	35.5	44	3	4.14286	60	39	2	II	B	1	1	1	24.85	1	7850	0	0
1	58	0	869	6	4	1.9	8.2	0.23	126	43	47	90.4	73	43.4	13	35	2.10526	66.3158	29	2	II	A4	1	0	0	82.46	1	0	0	0
1	65	1	162	5	3.01	1.12	10.8	1.39	80.6	23	38	51.4	44.5	47.4	17	56	2.6875	71.9643	45	2	II	B	1	0	0	53.088	1	357	0	0
1	61	0	677	9	5.22	2.61	5.8	0.49	211	20	16	60	43.3	46.7	8	2	2	80.8429	30	2	II	B	1	0	0	121.887	1	132	0	0
1	60	0	778	6	3.05	1.42	9.1	8.52	107.1	56	36	93.2	110.9	31.7	14	5	2.14789	75.4225	32	2	II	B	1	0	0	45.014	1	8590000	0	0
1	67	0	455	6	2.8	1.9	10	5.57	170	64	68	150.4	59.5	35.9	16	2718	1.47368	89.4737	67	2	IIIA	B	2	0	0	68.21	1	4400000	0	0
1	29	0	801	5	2.78	1.57	12.9	2.15	99.7	29	25	76.2	146.3	43.5	21	592	1.7707	63.5032	22	2	II	A4	1	0	0	68.295	1	1020000	0	0
1	71	0	1436	4	1.9	1.51	11.9	1.37	147	39	44	57.5	24.3	41.4	18	3	1.25828	97.351	42	2	II	B	1	0	0	62.514	1	414	0	0
1	43	1	237	5	2.3	1.6	22.1	3.92	95.6	75	30	117.6	347.3	36.9	32	52575	1.4375	59.75	65	2	IIIA	B	2	0	0	59.04	1	432000	0	0
1	59	0	385	5	3	0.9	7	10.6	65.3	68	60	111.3	57	42.1	10	516	3.33333	72.5556	28	1	I	A2	1	1	1	37.89	1	2080000	1	0
1	65	0	399	4	1.9	1.1	20.5	1.21	103	29	60	172	220	39	33	1489	1.72727	93.6364	43	2	II	B	2	0	0	42.9	1	0	1	0
1	55	1	164	4	3	1	15.2	57.39	85	40	36	184.2	179.9	40.4	24	171	3	85	67	1	I	A2	1	1	1	40.4	1	185000	1	0
1	44	0	481	6	3.3	1.9	7.9	14.08	155	125	72	245.4	1426.1	45.6	28	621	1.73684	81.5789	38	2	II	B	2	1	1	86.64	1	1630000	1	0
1	48	1	555	3	2.08	0.88	8.2	3.98	52.5	140	102	98.3	110.4	37.8	15	17157	2.36364	59.6591	57	1	I	A2	1	0	0	33.264	1	61100	0	0
1	52	0	896	6	3	2.2	4.8	26.06	177	57	54	111.9	208.6	38.5	9	18	1.36364	80.4545	77	2	IIIB	C	1	1	1	84.7	1	68500000	1	1
1	52	1	300	4	2.1	1.2	10.6	10.77	101	54	31	127.1	128.3	38.7	14	7	1.75	84.1667	60	2	IIIA	B	1	1	1	46.44	1	1670000	0	0
1	51	0	540	4	1.5	2	13.7	1.03	93	216	189	145	78.8	37.4	21	230	0.75	46.5	58	2	IIIA	B	1	0	0	74.8	1	0	0	0
1	70	1	584	8	4.3	3.1	8.3	3.53	146	24	66	61.1	195.1	34.4	14	314	1.3871	47.0968	76	2	IIIA	B	1	0	0	106.64	1	55900	1	0
1	60	0	872	4	1.7	1.4	8.7	0.46	64	28	29	90.9	70	37.2	16	374	1.21429	45.7143	50	2	IIIA	B	1	0	0	52.08	1	11100	0	0
1	68	0	879	10	4.9	3.9	9.7	14.46	228	64	55	295.1	479.1	37.9	16	4	1.25641	58.4615	86	2	IIIA	B	1	1	1	147.81	1	10200	0	0
1	56	0	1071	4	2.5	1.7	14.8	1.04	114	45	34	98.8	47.9	40.6	23	6	1.47059	67.0588	65	2	IIIA	B	1	0	0	69.02	1	2530	0	0
1	55	1	487	5	2.42	1.56	13.1	2.25	123.2	47	42	78.5	47.8	39.4	21	7	1.55128	78.9744	67	2	IIIA	B	1	0	0	61.464	1	755000	0	0
2	70	0	505	6	2.1	2.5	7.1	1.54	133	106	80	60.7	39.2	38.8	11	14	0.84	53.2	14	2	II	A4	1	0	0	97	1	0	1	0
1	59	0	494	13	8.7	2.2	4.4	3.07	166.8	45	34	79.7	63.5	46.8	13	4	3.95454	75.8182	26	1	I	A1	0	0	0	102.96	1	442000	1	0
1	49	0	578	7	3.8	2.5	8.5	2.29	105	36	41	118.4	51	39.6	12	207	1.52	42	42	2	II	B	1	0	0	99	1	0	1	0
1	34	0	559	5	2.7	1.6	12.4	0.7	99	41	41	176.8	84.7	41.1	22	184	1.6875	61.875	40	2	II	B	1	0	0	65.76	1	3120	1	0
1	62	0	547	5	2.1	1.9	8.8	1.49	99	75	59	121.7	123.7	41.3	13	6	1.10526	52.1053	12	2	II	A4	1	0	0	78.47	1	4980	1	0
2	48	0	498	3	1.4	1.3	8.6	2.29	80	33	74	119.2	87.8	34.1	15	56	1.07692	61.5385	21	2	II	A4	1	0	0	44.33	1	22300	0	0
1	53	0	818	7	4.1	2.4	8.5	1.31	183	30	26	57.7	52.2	41.2	12	3	1.70833	76.25	38	2	II	B	1	0	0	98.88	1	1920000	0	0
1	58	0	990	5	2.3	1.6	3.2	1.18	126	23	46	53.9	37.7	37.8	5	154	1.4375	78.75	27	2	II	A4	1	0	0	60.48	1	1740000	1	0
1	56	0	1153	4	1.7	1.9	10.2	0.54	172	22	18	63.5	24.6	39.9	14	4	0.894737	90.5263	31	2	II	B	1	0	0	75.81	1	87.21	0	0
1	72	0	393	7	2.3	3	10.2	1.37	140.6	30	42	101.1	42.2	34.2	16	4	0.766667	46.8667	32	1	I	A1	1	0	0	102.6	1	163000	1	0
1	58	0	396	7	3.4	2.9	6	34	272	21	69	93.9	288	45	9	9	1.17241	93.7931	57	1	I	A1	1	1	1	130.5	1	0	0	0
